# Supplementary material for: MST2 kinase suppresses rDNA transcription in response to DNA damage by phosphorylating nucleolar histone H2B
Source: EMBO J. 2018 May 22;37(15):e98760. doi: 10.15252/embj.201798760 (PMC6068430; doi:10.15252/embj.201798760)
Supplement: Supplementary file 2 — Source Data for Expanded View [file EMBJ-37-e98760-s006.zip]

Archive with 18 entries (13 files):
- EMBOJ_98760_source_data_for_EV2.pdf
- EMBOJ_98760_source_data_for_EV3.pdf
- EMBOJ_98760_source_data_for_EV1/
- EMBOJ_98760_source_data_for_EV1/.DS_Store
- EMBOJ_98760_source_data_for_EV1/EMBOJ_98760_source_data_for_EV1.pdf
- EMBOJ_98760_source_data_for_EV1/Source_data_for_EV1C_czi-files/
- EMBOJ_98760_source_data_for_EV1/Source_data_for_EV1C_czi-files/.DS_Store
- EMBOJ_98760_source_data_for_EV1/Source_data_for_EV1C_czi-files/Source_file_Figure_EV_1C_apoptotic.czi
- EMBOJ_98760_source_data_for_EV1/Source_data_for_EV1C_czi-files/Source_file_Figure_EV1C_metaphase.czi
- EMBOJ_98760_source_data_for_EV1/Source_data_for_EV1C_czi-files/Source_file_Figure_EV1C_telophase.czi
- __MACOSX/
- __MACOSX/._EMBOJ_98760_source_data_for_EV2.pdf
- __MACOSX/._EMBOJ_98760_source_data_for_EV3.pdf
- __MACOSX/EMBOJ_98760_source_data_for_EV1/
- __MACOSX/EMBOJ_98760_source_data_for_EV1/._.DS_Store
- __MACOSX/EMBOJ_98760_source_data_for_EV1/._EMBOJ_98760_source_data_for_EV1.pdf
- __MACOSX/EMBOJ_98760_source_data_for_EV1/Source_data_for_EV1C_czi-files/
- __MACOSX/EMBOJ_98760_source_data_for_EV1/Source_data_for_EV1C_czi-files/._.DS_Store
